# Supplementary material for: Management of Anastomotic Leakage after Colorectal Resection: Survey among the German CHIR-Net Centers
Source: J Clin Med. 2023 Jul 27;12(15):4933. doi: 10.3390/jcm12154933 (PMC10419945; doi:10.3390/jcm12154933)
Supplement: Supplementary file 1 [file jcm-12-04933-s001.zip]

Archive with 1 entries (1 files):
- jcm-2511871-supplementary.pdf
